# Supplementary material for: Association of Sleep Patterns and Respiratory Disturbance Index with Physiological Parameters in Pediatric Patients with Self-Perceived Short Stature
Source: Diagnostics (Basel). 2024 Aug 2;14(15):1675. doi: 10.3390/diagnostics14151675 (PMC11311679; doi:10.3390/diagnostics14151675)
Supplement: Supplementary file 1 [file diagnostics-14-01675-s001.zip]

Archive with 1 entries (1 files):
- diagnostics-3068995-supplementary.pdf
